# Supplementary material for: NIR-Absorbing Mesoporous Silica-Coated Copper Sulphide Nanostructures for Light-to-Thermal Energy Conversion
Source: Nanomaterials (Basel). 2022 Jul 24;12(15):2545. doi: 10.3390/nano12152545 (PMC9330451; doi:10.3390/nano12152545)
Supplement: Supplementary file 1 [file nanomaterials-12-02545-s001.zip]

Archive with 1 entries (1 files):
- nanomaterials-1815352-supplementary.pdf
